# Supplementary material for: The Val34Met, Thr164Ile and Ser220Cys Polymorphisms of the β2-Adrenergic Receptor and Their Consequences on the Receptor Conformational Features: A Molecular Dynamics Simulation Study
Source: Int J Mol Sci. 2022 May 13;23(10):5449. doi: 10.3390/ijms23105449 (PMC9141972; doi:10.3390/ijms23105449)
Supplement: Supplementary file 1 [file ijms-23-05449-s001.zip]

Archive with 1 entries (1 files):
- ijms-1670151-supplementary.pdf
